# Supplementary material for: How the Gut Microbiome Links to Menopause and Obesity, with Possible Implications for Endometrial Cancer Development
Source: J Clin Med. 2021 Jun 29;10(13):2916. doi: 10.3390/jcm10132916 (PMC8268108; doi:10.3390/jcm10132916)
Supplement: Supplementary file 1 [file jcm-10-02916-s001.zip]

Archive with 1 entries (1 files):
- jcm-1268628-supplementary.pdf
